# Supplementary material for: Sepsis Caused by Extended-Spectrum Beta-Lactamase (ESBL)-Positive K. pneumoniae and E. coli: Comparison of Severity of Sepsis, Delay of Anti-Infective Therapy and ESBL Genotype
Source: PLoS One. 2016 Jul 21;11(7):e0158039. doi: 10.1371/journal.pone.0158039 (PMC4956035; doi:10.1371/journal.pone.0158039)
Supplement: S2 Table — (XLS) [file pone.0158039.s002.xls]

## Sheet: Tabelle1
Genotypisiert	EC1_KP0	polymikrobiel	Nosokomial	ESBLcolonizationvorONSET	unknown origin	other infection	<0wochen_InfektionESBLvorONSET_1HWI	<1wochenInfektionESBLvorONSET_2Pneu	<0wochenInfektionESBLvorONSET_3IAI	<0wochenInfektionESBLvorONSET_4ZVK	<0wochenInfektionESBLvorONSET_5Andere	<0wochenInfektionESBLvorONSET_6Wund	<2wochen_InfektionESBLvorONSET_1HWI_2Pneu_3IAI_4ZVK_5Andere_6Wund	Sepsisschwere_1Bakt_2Sepsis_3seveSepsis_4Shock	AAC<1day_1ja_0_nein	AdequateAntibioseabTAG	AB nach BK: Carbapenem	AB nach BK: Ciprofloxacin	AB nach BK: Tigecyclin	AB nach BK: Piperacillin/Tazobactam	AB nach BK: Gentamicin	AB nach BK: Ceftazidim	AB nach BK: Cotrimoxazol	Beatmungstunden	Genotyp	Weitere BLAs	Ampc	Phylogenetic group	Phylogen Katego	Resistenz Pip/Taz	Resistenz Imipenem	Resistenz Meropenem	Resistenz Gentamicin	Resistenz Ciprofloxacin	Resistenz Cotrimoxazol	Resistenz Ceftazidim	Resistenz Tigecyclin	Resistenz Colistin	Alter bei Entnahme	male	Entnzeit	Age	verstorben	LOS vor BSI	LOS nach BSI	Charlson	Myokardinfarkt	Herzinsuffizienz	PeriphereGefaesserkrankung
1	1	0	1	0	1	0	0	0	0	0	0	0	0	2	1	0	0	0	0	1	0	0	0	0	CTX-M-15	TEM	-	B2	4	S <2.00	not tested	S <1.00	S 0.50	S <0.12	S <8.00	R >32.00	S <0.12	not tested	39	0	2008-01-14	39.5342	0	18	7	0	0	0	0
0	1	0	1	1	0	0	1	0	1	1	0	0	1_3_4	3	1	0	1	0	0	0	0	0	0	21	unbekannt	unbekannt	unbekannt	unbekannt	unbekannt	R <2.00	not tested	S <1.00	S 0.50	R >4.00	R >128.00	R < 1.00	S <0.50	not tested	52	0	2008-01-29	52.0575	1	15	75	11	0	0	0
1	1	1	1	1	0	0	1	0	1	1	0	0	1_3_4	1	0	25	1	0	0	0	0	0	0	931	CTX-M-1	TEM-1	-	B2	4	R > 4.00	S <1.00	S <0.25	S <1.00	S <0.25	S <20.00	R 16.00	not tested	not tested	51	1	2008-01-29	51.1589	0	82	62	9	0	0	0
0	1	0	1	1	0	0	0	1	0	1	0	0	2_4	2	1	0	1	0	0	0	0	0	0	1678	unbekannt	unbekannt	unbekannt	unbekannt	unbekannt	S <2.00	not tested	S <1.00	S 1.00	R >4.00	R >128.00	S 2.00	S 1.00	not tested	63	1	2008-03-22	63.9781	1	130	130	8	0	1	0
0	0	0	1	0	0	0	0	0	0	1	0	0	4	3	1	1	1	0	0	0	0	0	0	0	unbekannt	unbekannt	unbekannt	unbekannt	unbekannt	R >64.00	not tested	S <1.00	S <0.25	S <0.25	R >128.00	I 8.00	S 1.00	not tested	32.7753	1	2008-03-28	32.7753	0	18	11	2	0	0	0
1	0	0	1	1	0	0	0	0	0	0	0	1	6	4	1	0	1	0	0	0	0	0	0	788	CTX-M-15	SHV-11, TEM-1	-	0	1	R >64.00	not tested	S <1.00	R >8.00	R >4.00	R >128.00	R >32.00	S 1.00	not tested	88.3315	0	2008-04-09	88.3315	1	36	3	12	0	1	0
1	1	0	1	1	0	0	1	0	1	0	0	0	1_3	4	1	0	1	0	0	0	0	0	0	660	CTX-M-15	TEM-type	-	B2	4	R 32.00	not tested	S <1.00	S 0.50	R >4.00	S < 8.00	R >32.00	S 0.125	not tested	41	0	2008-04-10	41.9233	0	24	64	4	0	0	1
0	1	0	1	1	0	0	1	0	0	0	0	0	1	1	0	6	1	0	0	0	0	0	0	0	unbekannt	unbekannt	unbekannt	unbekannt	unbekannt	R 32.00	not tested	S <1.00	R > 8.00	R >4.00	R >128.00	R >32.00	S 0.125	not tested	53	0	2008-04-19	53.063	0	16	12	3	0	0	0
0	1	1	1	0	1	0	0	0	0	0	0	0	0	1	1	1	1	0	0	0	0	0	0	382	unbekannt	unbekannt	unbekannt	unbekannt	unbekannt	R > 4.00	S <1.00	S <0.25	S <1.00	S <0.25	S <20.00	R 4.00	not tested	not tested	66	1	2008-04-23	66.2849	1	33	118	9	1	1	0
0	1	0	0	1	0	0	1	0	0	0	0	0	1	2	1	0	1	0	0	0	0	0	0	108	unbekannt	unbekannt	unbekannt	unbekannt	unbekannt	R > 4.00	S <1.00	S <0.25	S <1.00	R >4.00	R >320.00	R 4.00	not tested	not tested	28	1	2008-04-26	28.4521	0	2	17	3	0	0	0
1	0	0	0	0	1	0	0	0	0	0	0	0	0	2	1	1	0	0	0	0	0	1	0	0	-	SHV-1, TEM-181	Vitek: SHV1 overproduction	0	1	R >64.00	not tested	S <1.00	S <0.25	S <0.125	S <8.00	S	S 0.50	not tested	76.9644	0	2008-05-11	76.9644	0	2	12	11	0	0	0
1	1	0	1	1	0	0	1	0	0	1	0	0	1_4	3	0	2	0	0	0	1	0	0	0	0	CTX-M-3	-	-	D	5	R 8.00	not tested	S <1.00	S <0.25	R >4.00	S < 8.00	R 4.00	S 0.250	not tested	68	1	2008-05-16	68.2493	0	33	0	5	0	0	0
1	1	0	0	0	1	0	0	0	0	0	0	0	0	2	1	0	1	0	0	0	0	0	0	0	CTX-M-15	TEM-type	-	A	2	S 2.00	not tested	S <1.00	S <1.00	R >4.00	R >128.00	R 16.00	S <0.50	not tested	71	1	2008-06-10	71.3699	0	1	10	5	0	0	0
1	0	0	0	1	0	0	1	0	0	0	0	0	1	4	1	0	1	0	0	0	0	0	0	332	CTX-M-1	SHV-type, TEM-type	-	0	1	R > 4.00	S <1.00	S <0.25	S <1.00	S <0.25	S <20.00	R < 1.00	S 0.25	not tested	86.1233	0	2008-06-11	86.1233	0	1	14	7	0	0	0
1	1	0	0	1	0	0	1	0	0	0	0	0	1	1	1	0	1	0	0	0	0	0	0	0	CTX-M-1	TEM-type	-	A	2	R > 4.00	S <1.00	S <0.25	R >16.00	R >4.00	R >320.00	R >64.00	not tested	not tested	50	0	2008-06-16	50.0466	0	1	9	1	0	0	0
1	1	0	0	1	0	0	0	1	0	1	0	0	2_4	4	1	0	1	0	0	0	0	0	0	185	CTX-M-15	-	-	B1	3	R 8.00	S <1.00	S <0.25	I 4.00	R >4.00	R >320.00	R 16.00	not tested	not tested	71	0	2008-07-19	71.6795	0	1	10	9	1	0	0
1	1	0	1	0	0	0	0	0	0	1	0	0	4	2	1	0	0	0	0	1	0	0	0	39	CTX-M-15	TEM-type	-	B2	4	R > 4.00	not tested	S <1.00	R >8.00	R >4.00	not tested	I 16.00	S <0.125	not tested	63	1	2008-07-30	63.3178	1	24	2	6	0	0	0
1	1	0	0	1	0	0	1	0	0	0	0	0	1	2	1	1	1	0	0	0	0	0	0	0	CTX-M-15	-	-	D	5	R >128.00	S <1.00	S <0.25	S <1.00	R >4.00	R >320.00	R 16.00	not tested	not tested	66	1	2008-08-01	66.9726	0	2	20	4	0	0	0
1	1	0	1	1	0	0	0	0	0	0	0	0	0	3	1	1	0	0	1	0	0	0	0	1190	-	TEM-1	-	A	2	R 8.00	S <1.00	S <0.25	S <1.00	R >4.00	R >320.00	R >64.00	not tested	not tested	44	0	2008-08-04	44.2164	1	53	2	5	0	1	1
1	1	0	1	1	0	0	0	1	1	0	0	0	2_3	1	1	0	0	0	0	1	0	0	0	0	CTX-M-15	-	-	B2	4	R > 4.00	S <1.00	S <0.25	R >16.00	R >4.00	R >320.00	R < 1.00	not tested	not tested	60	1	2008-08-07	60.2	0	11	8	2	0	0	0
1	1	0	0	1	0	0	0	1	0	1	0	0	2_4	2	1	0	1	0	0	0	0	0	0	61	CTX-M-15	TEM-type	-	A	2	R 8.00	S <1.00	S <0.25	R >16.00	R >4.00	R >320.00	R 16.00	not tested	not tested	16	1	2008-08-14	16.063	0	1	20	2	0	0	0
1	1	0	1	0	0	0	0	0	0	1	0	0	4	1	1	0	1	0	0	0	0	0	0	0	CTX-M-15	TEM-type	-	D	5	R > 4.00	not tested	S <0.25	R >16.00	R >8.00	R >128.00	R >64.00	R >16.00	not tested	13	1	2008-08-21	13.0904	0	17	85	8	0	0	0
1	1	0	0	1	0	0	0	1	0	0	0	0	2	2	0	2	1	0	0	0	0	0	0	17	CTX-M-1	TEM-type	-	A	2	R > 4.00	S <1.00	S <0.25	R >16.00	R >4.00	R >320.00	R 4.00	not tested	not tested	72	1	2008-08-27	72.2849	0	1	22	7	0	0	1
1	1	1	1	0	1	0	0	0	0	0	0	0	0	2	0	100	0	0	0	0	0	0	0	329	CTX-M-1	TEM-type	-	A	2	R > 4.00	S <1.00	S <0.25	R >16.00	R >4.00	S <20.00	R 4.00	not tested	not tested	39	1	2008-08-29	39.3589	0	98	6	4	0	0	0
1	0	1	1	1	0	0	1	0	0	0	0	0	1	3	0	3	1	0	0	0	0	0	0	0	CTX-M-3	SHV-type, TEM-type	-	0	1	R 8.00	S <1.00	S <0.25	R >16.00	R >4.00	R >320.00	R >64.00	not tested	not tested	26	1	2008-09-02	26.4	0	5	58	0	0	0	0
1	1	0	0	1	0	0	1	0	0	0	0	0	1	1	0	2	1	0	0	0	0	0	0	0	CTX-M-15	-	-	B2	4	R > 4.00	S <1.00	S <0.25	S <1.00	R >4.00	R >320.00	R < 1.00	not tested	not tested	0	1	2008-09-10	0.0383562	0	2	13	0	0	0	0
0	1	0	1	0	0	0	0	0	0	1	0	0	4	2	0	2	1	0	0	0	0	0	0	649	unbekannt	unbekannt	unbekannt	unbekannt	unbekannt	R 8.00	S <1.00	S <0.25	I 2.00	R >4.00	R >320.00	S <1.00	not tested	not tested	63	1	2008-09-24	63.7616	0	36	23	4	0	0	0
0	0	0	1	1	0	0	0	0	0	0	0	0	0	3	1	0	0	0	0	0	1	0	0	1955	unbekannt	unbekannt	unbekannt	unbekannt	unbekannt	R > 4.00	S <1.00	S <0.25	S <1.00	R >4.00	R >320.00	R >64.00	not tested	not tested	58.9397	0	2008-10-01	58.9397	1	71	12	7	0	0	0
1	0	0	1	0	1	0	0	0	0	0	0	0	0	1	1	0	0	1	0	0	0	0	0	0	CTX-M-15	SHV-type, TEM-type	-	0	1	R 8.00	S <1.00	S <0.25	S <1.00	S 1.00	R >320.00	R >64.00	not tested	not tested	75.726	1	2008-10-05	75.726	0	12	2	5	0	0	0
1	1	0	0	1	0	0	1	0	0	0	0	0	1	4	1	0	1	0	0	0	0	0	0	0	CTX-M-15	-	-	B2	4	R 8.00	S <1.00	S <0.25	R >16.00	R >4.00	R >320.00	R >64.00	S <0.50	S 0.50	72	1	2008-10-08	72.9315	0	1	13	5	0	0	0
0	1	0	0	0	1	0	0	0	0	0	0	0	0	2	0	4	1	0	0	0	0	0	0	0	unbekannt	unbekannt	unbekannt	unbekannt	unbekannt	R > 4.00	S <1.00	S <0.25	R >16.00	R >4.00	R >320.00	R 16.00	not tested	not tested	45	1	2008-10-22	45.7288	0	1	7	0	0	0	0
1	1	0	0	1	0	0	1	0	0	1	0	0	1_4	3	1	0	1	0	0	0	0	0	0	10	CTX-M-15	-	-	B2	4	R 8.00	S <1.00	S <0.25	S <1.00	R >4.00	R >320.00	R < 1.00	not tested	not tested	71	1	2008-11-10	71.3041	0	1	9	7	0	0	0
0	1	0	0	1	0	0	1	0	0	0	0	0	1	4	1	0	0	1	0	0	0	0	0	492	unbekannt	unbekannt	unbekannt	unbekannt	unbekannt	R > 4.00	S <1.00	S <0.25	S <1.00	S <0.25	S <20.00	R < 1.00	not tested	not tested	86	1	2008-11-10	86.4247	1	3	22	9	0	0	0
1	1	0	1	1	0	0	1	0	0	1	0	0	1_4	3	0	2	1	0	1	0	0	0	0	0	CTX-M-15	-	-	B2	4	R > 4.00	S <1.00	S <0.25	S <1.00	R >4.00	R >320.00	R 8.00	S 0.125	not tested	75	0	2008-11-22	75.5616	0	14	17	5	0	0	0
1	0	0	0	0	1	0	0	0	0	0	0	0	0	4	1	0	1	1	0	0	0	0	0	166	-	SHV-1, TEM-1	Vitek: SHV-1 overproduction	0	1	R >128.00	S <1.00	S <0.25	S <1.00	S <0.25	S <20.00	R 4.00	not tested	not tested	76.5014	1	2008-11-24	76.5014	0	1	17	7	0	1	0
1	1	0	0	1	0	0	1	0	0	0	0	0	1	1	1	1	0	1	0	0	0	0	0	0	TEM-52	-	-	D	5	R > 4.00	S <1.00	S <0.25	S <1.00	S <0.25	R >320.00	R 4.00	not tested	not tested	83	0	2008-12-12	83.6795	0	2	4	7	0	0	0
1	1	0	0	1	0	0	1	0	0	0	0	0	1	2	1	1	0	0	0	0	1	0	0	0	CTX-M-15	-	-	B2	4	R > 4.00	S <1.00	S <0.25	S <1.00	R >4.00	R >320.00	R < 1.00	not tested	not tested	68	1	2008-12-13	68.9781	0	1	17	4	0	0	0
1	1	0	1	1	0	0	0	1	0	0	0	0	2	2	1	0	0	1	0	0	0	0	0	0	CTX-M-1	-	-	D	5	R > 4.00	S <1.00	S <0.25	S <1.00	S <0.25	S <20.00	S <1.00	not tested	not tested	81	1	2008-12-28	81.463	0	7	3	6	0	0	0
1	1	0	1	1	0	0	1	0	0	1	0	0	1_4	2	1	1	1	0	0	0	0	0	0	0	CTX-M-15	TEM-type	-	A	2	R 8.00	S <1.00	S <0.25	R >16.00	R >4.00	R >320.00	R 16.00	not tested	not tested	72	1	2009-01-14	72.0603	0	17	3	9	0	1	0
1	1	1	1	1	0	0	0	0	1	0	0	0	3	2	1	1	1	0	0	0	0	0	0	397	CTX-M-3	-	-	B2	4	R 8.00	S <1.00	S <0.25	S <1.00	S <0.25	S <20.00	R < 1.00	not tested	not tested	44	1	2009-01-20	44.1041	0	5	30	1	0	0	0
1	1	0	1	1	0	0	1	0	0	0	0	0	1	2	0	2	0	1	0	0	0	0	0	0	CTX-M-1	TEM-type	-	B2	4	R > 4.00	S <1.00	S <0.25	S <1.00	S <0.25	R >320.00	R < 1.00	not tested	not tested	54	1	2009-01-26	54.2192	0	14	2	4	0	0	1
1	1	0	0	1	0	0	1	0	0	0	0	0	1	2	1	1	1	0	0	0	0	0	0	0	CTX-M-15	-	-	B2	4	R 8.00	S <1.00	S <0.25	I 2.00	R >4.00	R >320.00	R 4.00	not tested	not tested	47	1	2009-03-06	47.7781	0	1	10	2	0	0	0
1	1	0	0	1	0	0	1	0	0	0	0	0	1	2	0	3	1	0	0	0	0	0	0	0	CTX-M-15	TEM-type	-	A	2	R 8.00	S <1.00	S <0.25	R >16.00	R >4.00	R >320.00	R >64.00	not tested	not tested	52	1	2009-03-24	52.211	0	1	13	2	0	0	1
1	1	0	1	1	0	0	1	0	0	1	0	0	1_4	4	1	0	1	0	0	0	0	0	0	2323	CTX-M-15	-	-	B2	4	R 8.00	S <1.00	S <0.25	I 2.00	R >4.00	R >320.00	R < 1.00	not tested	not tested	75	0	2009-03-27	75.937	1	33	79	7	0	0	0
1	1	0	1	0	0	0	0	0	0	1	0	0	4	4	0	100	0	0	0	0	0	0	0	24	CTX-M-32	TEM-type	-	A	2	R > 4.00	S <1.00	S <0.25	R >16.00	R >4.00	S <20.00	R 16.00	not tested	not tested	65	1	2009-03-29	65.3205	1	21	1	11	0	0	0
1	0	0	0	1	0	0	1	0	0	0	0	0	1	1	0	2	1	0	0	0	0	0	0	0	CTX-M-15	SHV-type, TEM-type	-	0	1	R > 4.00	S <1.00	S <0.25	R >16.00	R >4.00	R >320.00	R 16.00	not tested	not tested	57.6384	0	2009-04-07	57.6384	0	1	11	3	0	0	0
1	1	1	1	0	1	0	0	0	0	0	0	0	0	2	0	100	0	0	0	0	0	0	0	0	CTX-M-1	TEM-type	-	A	2	R > 4.00	S <1.00	S <0.25	S <1.00	R >4.00	R >320.00	R < 1.00	not tested	not tested	53	1	2009-04-08	53.8301	0	8	15	3	0	0	1
1	1	0	1	1	0	0	1	0	0	1	0	0	1_4	2	0	2	1	0	0	0	0	0	0	1128	CTX-M-15	-	-	B2	4	R 8.00	S <1.00	S <0.25	I 4.00	R >4.00	R >320.00	R < 1.00	not tested	not tested	14	1	2009-04-09	14.3644	0	36	18	1	0	1	0
1	0	0	1	0	0	0	0	0	0	1	0	0	4	4	0	2	1	0	0	0	0	0	0	865	SHV-7	TEM-1	-	0	1	R > 4.00	S <1.00	S <0.25	R 8.00	S 0.50	S <20.00	R 16.00	not tested	not tested	65.0384	1	2009-04-22	65.0384	0	16	21	6	0	1	0
1	0	0	1	1	0	0	0	1	0	0	0	0	2	4	1	0	1	1	0	0	0	0	0	283	CTX-M-15	0	-	0	1	R > 4.00	S <1.00	S <0.25	R >16.00	S 1.00	R >320.00	R >64.00	S 1.00	not tested	51.4548	0	2009-05-06	51.4548	0	7	58	8	0	0	0
1	1	0	1	1	0	0	0	1	0	1	0	0	2_4	4	1	0	1	0	0	0	0	0	0	1172	CTX-M-15	-	-	B2	4	R 64.00	S <1.00	S <0.25	I 2.00	R >4.00	R >320.00	R < 1.00	S <0.50	not tested	0	1	2009-05-18	0.531507	1	49	1	6	0	1	0
1	0	0	1	1	0	0	1	0	0	0	0	0	1	1	1	0	1	0	0	0	0	0	0	0	CTX-M-3	SHV-type, TEM-type	-	0	1	R > 4.00	S <1.00	S <0.25	S <1.00	S <0.25	I 40.00	R < 1.00	S <0.50	not tested	24.4137	0	2009-06-04	24.4137	0	50	8	0	0	0	0
1	0	0	0	1	0	0	1	0	0	0	0	0	1	3	1	1	1	0	0	0	0	0	0	0	CTX-M-15	SHV-type, TEM-type	-	0	1	R 32.00	S <1.00	S <0.25	S <1.00	R >4.00	R >320.00	R 16.00	S 1.00	not tested	45.0877	0	2009-06-14	45.0877	0	2	16	4	0	0	0
1	0	0	1	0	1	0	0	0	0	0	0	0	0	2	0	3	1	0	0	0	0	0	0	0	CTX-M-15	SHV-type	-	0	1	R > 4.00	S <1.00	S <0.25	R >16.00	S 1.00	R >320.00	R >64.00	S <0.50	not tested	72.5178	1	2009-06-26	72.5178	0	18	11	5	0	0	0
1	1	0	1	1	0	0	0	0	1	1	0	0	3_4	2	0	5	1	0	0	0	0	0	0	0	CTX-M-15	-	-	A	2	R >128.00	S <1.00	S <0.25	S <1.00	R >4.00	R >320.00	R >64.00	S <0.50	not tested	72	1	2009-07-10	72.6603	0	11	48	3	0	0	0
1	0	0	1	1	0	0	0	1	1	1	0	1	2_3_4_6	4	1	0	0	0	1	0	0	0	0	1471	SHV-5	TEM-1	-	0	1	R 8.00	S <1.00	S <0.25	R 4.00	R >4.00	R >320.00	R >64.00	S 1.00	R 8.00	81.4384	1	2009-07-10	81.4384	1	58	56	8	0	1	1
1	1	0	1	0	1	0	0	0	0	0	0	0	0	3	1	0	1	0	0	0	0	0	0	0	CTX-M-15	TEM-type	-	B2	4	R 16.00	S <1.00	S <0.25	R >16.00	S 1.00	R >320.00	R 4.00	S <0.50	not tested	61	1	2009-07-28	61.4438	0	8	44	4	0	0	0
1	1	0	1	1	0	0	0	0	1	0	0	0	3	3	0	100	0	0	0	0	0	0	0	3736	CTX-M-15	TEM-type	-	D	5	R > 4.00	S <1.00	S <0.25	R >16.00	R >4.00	R >320.00	R 16.00	S <0.50	not tested	59	1	2009-07-30	59.2548	1	157	2	3	0	0	0
1	1	0	0	1	0	0	1	0	0	0	0	0	1	2	1	0	1	0	0	0	0	0	0	0	CTX-M-61	TEM-type	-	B2	4	R > 4.00	S <1.00	S <0.25	S <1.00	R >4.00	S <20.00	R < 1.00	S <0.50	not tested	67	1	2009-08-02	67.1452	0	1	15	6	0	0	0
1	1	0	0	1	0	0	0	1	0	1	0	0	2_4	2	0	2	1	0	0	0	0	0	0	0	CTX-M-15	TEM-type	-	D	5	R 16.00	S <1.00	S <0.25	S <1.00	R >4.00	R >320.00	R 16.00	S <0.50	not tested	27	1	2009-08-03	27.7616	0	1	21	2	0	0	0
1	0	0	1	1	0	0	0	0	0	0	0	1	6	2	1	0	1	0	0	0	0	0	0	0	CTX-M-3	0	-	0	1	R > 4.00	S <1.00	S <0.25	S <1.00	S <0.25	R 80.00	R 4.00	S <0.50	not tested	61.937	1	2009-08-07	61.937	0	12	17	9	0	0	0
1	0	0	1	0	1	0	0	0	0	0	0	0	0	2	0	2	1	0	0	0	0	0	0	63	CTX-M-15	-	-	0	1	R >128.00	S <1.00	S <0.25	R >16.00	R >4.00	R >320.00	R >64.00	S 1.00	not tested	63.3178	1	2009-08-12	63.3178	0	23	9	4	0	0	0
1	1	0	1	1	0	1	0	0	1	0	1	0	3_5_cholangitis	2	1	0	1	0	0	0	0	0	0	0	TEM-52	-	-	D	5	R > 4.00	S <1.00	S <0.25	S <1.00	S <0.25	R >320.00	R 16.00	S <0.50	not tested	53	1	2009-08-14	53.463	0	17	0	5	0	1	0
1	1	0	1	0	0	0	0	0	0	1	0	0	4	2	0	2	1	0	0	0	0	0	0	0	CTX-M-55	TEM-type	-	B1	3	R 64.00	S <1.00	S <0.25	S <1.00	R >4.00	R >320.00	R 16.00	S <0.50	not tested	50	1	2009-08-18	50.063	1	15	23	9	0	0	0
1	1	0	0	1	0	0	1	1	0	1	0	0	1_2_4	3	0	2	1	0	0	0	0	0	0	837	CTX-M-1	-	-	B1	3	R > 4.00	S <1.00	S <0.25	S <1.00	S <0.25	S <20.00	R < 1.00	S <0.50	not tested	53	1	2009-08-26	53.6027	1	2	49	7	0	0	0
1	1	0	1	1	0	0	1	0	0	1	0	0	1_4	4	0	2	1	0	0	0	0	0	0	617	CTX-M-1	-	-	B2	4	R >128.00	S <1.00	S <0.25	I 2.00	R >4.00	R >320.00	R 4.00	S 1.00	not tested	27	0	2009-09-01	27.2027	1	26	7	12	0	0	0
1	1	0	1	0	0	0	0	0	0	1	0	0	4	4	1	0	0	1	0	0	0	0	0	410	CTX-M-15	TEM-type	-	D	5	R 16.00	S <1.00	S <0.25	S <1.00	S <0.25	R >320.00	R 4.00	S <0.50	not tested	71	1	2009-09-02	71.5178	1	16	17	9	0	1	1
1	1	0	0	1	0	0	0	0	1	1	0	0	3_4	4	0	2	1	0	0	0	0	0	0	54	CTX-M-1	TEM-type	-	A	2	R > 4.00	S <1.00	S <0.25	S <1.00	R >4.00	R >320.00	R < 1.00	S <0.50	not tested	82	0	2009-09-14	82.7288	1	1	3	6	0	0	0
1	1	0	1	0	0	0	0	0	0	1	0	0	4	2	0	2	1	0	0	0	0	0	0	0	CTX-M-15	TEM-type	-	A	2	R 64.00	S <1.00	S <0.25	R >16.00	R >4.00	R >320.00	R >64.00	S <0.50	not tested	52	0	2009-09-20	52.6356	0	11	12	9	0	0	0
1	1	0	1	0	0	0	0	0	0	1	0	0	4	2	1	0	1	0	0	0	0	0	0	0	SHV-12	TEM-1	-	B1	3	R >128.00	S <1.00	S <0.25	S <1.00	R >4.00	R >320.00	R 16.00	S 2.00	not tested	26	0	2009-09-21	26.6877	0	18	12	2	0	0	0
1	1	0	0	1	0	0	1	0	0	0	0	0	1	2	1	1	1	0	0	0	0	0	0	0	CTX-M-15	-	-	B2	4	R 8.00	S <1.00	S <0.25	S <1.00	R >4.00	R >320.00	R >64.00	S <0.50	not tested	68	1	2009-09-27	66.7918	0	1	19	2	0	0	0
1	1	0	0	1	0	0	1	0	0	0	0	0	1	1	1	0	1	0	0	0	0	0	0	0	CTX-M-15	-	-	D	5	R >128.00	S <1.00	S <0.25	S <1.00	S 0.50	R >320.00	R 16.00	S <0.50	not tested	59	0	2009-09-29	59.3863	0	1	14	1	0	0	0
1	1	0	1	1	0	0	1	1	0	0	0	0	1_2	1	1	0	0	1	0	0	0	0	0	0	TEM-12	-	-	B2	4	R > 4.00	S <1.00	S <0.25	S <1.00	S <0.25	R >320.00	R 4.00	S <0.50	not tested	69	1	2009-10-02	69.126	0	4	18	3	0	0	0
1	0	0	1	0	1	0	0	0	0	0	0	0	0	3	1	1	1	0	0	0	0	0	0	0	CTX-M-15	SHV-type, TEM-type	-	0	1	R >128.00	S <1.00	S <0.25	R >16.00	R >4.00	R >320.00	R 16.00	S 0.50	not tested	67.2411	0	2009-10-04	67.2411	0	19	25	4	0	0	0
1	1	0	0	0	0	0	0	0	0	1	0	0	4	2	0	3	0	1	0	0	0	0	0	25	CTX-M-15	-	-	A	2	R > 4.00	S <1.00	S <0.25	I 4.00	S <0.25	R >320.00	R 4.00	S <0.50	not tested	53	1	2009-10-26	53.8986	0	2	14	1	0	0	0
0	1	0	1	1	0	0	1	0	0	0	0	0	1	2	1	0	1	0	0	0	0	0	0	55	unbekannt	unbekannt	unbekannt	unbekannt	unbekannt	R 8.00	S <1.00	S <0.25	R >16.00	R >4.00	R >320.00	R >64.00	S 1.00	not tested	68	1	2009-11-05	68.2137	0	32	19	8	0	1	0
1	1	1	1	1	0	0	1	1	0	1	0	0	1_2_4	2	1	0	1	0	0	0	0	0	0	0	CTX-M-1	TEM-type	-	A	2	R >128.00	S <1.00	S <0.25	S <1.00	R >4.00	R >320.00	R 4.00	not tested	not tested	53	1	2009-11-06	53.4959	0	20	8	3	0	0	0
1	1	0	1	0	1	0	0	0	0	0	0	0	0	2	0	3	1	0	0	0	0	0	0	0	CTX-M-15	-	-	D	5	R > 4.00	S <1.00	S <0.25	S <1.00	R >4.00	S <20.00	R 16.00	S <0.50	not tested	58	0	2009-11-09	58.2274	0	13	8	4	0	0	0
1	1	0	1	1	0	0	1	0	0	0	0	0	1	4	0	2	1	0	0	0	0	0	0	1661	CTX-M-15	-	-	B2	4	R 64.00	S <1.00	S <0.25	I 2.00	R >4.00	R >320.00	R >64.00	S <0.50	not tested	63	1	2009-11-11	63.0438	1	15	56	9	1	1	1
1	1	0	0	0	1	0	0	0	0	0	0	0	0	2	1	1	1	0	0	0	1	0	0	0	CTX-M-3	-	-	B1	3	R >128.00	S <1.00	S <0.25	S <1.00	R >4.00	I 40.00	R 8.00	S <0.50	not tested	57	0	2009-11-17	57.2356	0	1	29	9	0	0	0
1	1	0	0	1	0	0	1	0	0	1	0	1	1_6_4	2	1	0	1	0	0	0	0	0	0	0	CTX-M-1	-	-	D	5	R 8.00	S <1.00	S <0.25	S <1.00	S <0.25	S <20.00	R 4.00	S <0.50	not tested	59	0	2009-11-21	59.2219	0	1	11	1	0	0	0
1	0	0	1	0	1	0	0	0	0	0	0	0	0	4	0	100	0	0	0	0	0	0	0	366	CTX-M-15	SHV-type, TEM-type	-	0	1	R >128.00	S <1.00	S 1.00	R >16.00	R >4.00	R >320.00	R >64.00	S <0.50	not tested	53.7151	1	2009-11-23	53.7151	1	28	0	7	0	0	0
0	1	0	1	1	0	0	1	0	0	1	0	0	1_4	2	1	0	0	0	1	0	0	0	0	0	unbekannt	unbekannt	unbekannt	unbekannt	unbekannt	R >128.00	S <1.00	S <0.25	I 4.00	R >4.00	R >320.00	R 4.00	S <0.50	not tested	66	0	2009-11-26	66.9151	0	79	49	6	0	0	1
1	0	0	1	1	0	0	0	1	0	0	0	0	2	4	1	0	0	0	1	0	0	0	0	669	CTX-M-15	SHV-type, TEM-type	-	0	1	R >128.00	S <1.00	S 1.00	R >16.00	R >4.00	I 40.00	R >64.00	S 1.00	not tested	71.5178	1	2009-11-30	71.5178	1	46	0	7	0	0	0
1	1	0	0	1	0	0	1	0	0	0	0	0	1	2	0	2	1	0	0	0	0	0	0	0	CTX-M-1	-	-	A	2	R > 4.00	S <1.00	S <0.25	S <1.00	S <0.25	R >320.00	R < 1.00	S <0.50	not tested	45	1	2009-12-10	45.4795	0	2	22	10	0	0	0
1	1	0	0	1	0	0	1	0	0	0	0	0	1	2	0	3	1	0	0	0	0	0	0	0	CTX-M-1	-	-	A	2	R > 4.00	S <1.00	S <0.25	R >16.00	R >4.00	R >320.00	R < 1.00	S <0.50	not tested	69	1	2009-12-30	69.5178	0	2	8	6	0	0	0
1	1	0	1	1	0	1	0	0	0	0	1	0	5_Meningitis	2	1	0	1	0	0	0	0	0	0	1842	CTX-M-15	-	-	D	5	R 16.00	S <1.00	S <0.25	R >16.00	S 1.00	R >320.00	R 16.00	S <0.50	not tested	0	1	2010-01-16	0.0136986	0	6	96	0	0	0	0
0	1	0	1	1	0	0	1	1	0	0	0	0	1_2	2	1	1	1	0	0	0	0	0	0	0	unbekannt	unbekannt	unbekannt	unbekannt	unbekannt	R > 4.00	S <1.00	S <0.25	S <1.00	S <0.25	R >320.00	R < 1.00	S 1.00	not tested	75	1	2010-01-22	75.4192	0	18	33	8	0	0	1
1	1	0	0	0	1	0	0	0	0	0	0	0	0	4	1	0	1	0	0	0	0	0	0	31	CTX-M-15	-	-	B2	4	R 64.00	S <1.00	S <0.25	I 2.00	R >4.00	R >320.00	R < 1.00	S <0.50	not tested	76	0	2010-01-31	76.3397	1	1	1	8	0	1	0
0	1	0	1	0	1	0	0	0	0	0	0	0	0	2	1	1	1	0	0	0	0	0	0	0	unbekannt	unbekannt	unbekannt	unbekannt	unbekannt	R 32.00	S <1.00	S <0.25	S <1.00	R >4.00	R >320.00	R 16.00	S <0.50	not tested	72	1	2010-02-03	72.3534	0	7	36	9	0	1	0
1	1	0	1	0	0	0	0	0	0	1	0	0	4	2	1	0	1	0	0	0	0	0	0	0	CTX-M-15	-	-	B2	4	R 16.00	S <1.00	S <0.25	R >16.00	R >4.00	R >320.00	R 16.00	S <0.50	not tested	33	1	2010-02-10	33.6959	0	24	12	8	0	0	0
1	0	0	0	1	0	0	1	0	0	0	0	0	1	2	0	2	1	0	0	0	0	0	0	0	CTX-M-15	SHV-type, TEM-type	-	0	1	R >128.00	S <1.00	S 1.00	R >16.00	R >4.00	R >320.00	R >64.00	S 1.00	not tested	52.3534	0	2010-02-15	52.3534	0	1	41	1	0	0	0
1	1	0	1	1	0	0	1	0	0	1	0	0	1_4	4	1	1	1	0	0	0	0	0	0	124	CTX-M-15	-	-	D	5	R 16.00	S <1.00	S <0.25	I 2.00	R >4.00	R >320.00	R 16.00	S <0.50	not tested	71	0	2010-02-27	71.0493	1	63	5	9	0	1	1
1	1	0	0	0	1	0	0	0	0	0	0	0	0	4	1	0	1	0	0	0	0	0	0	0	CTX-M-15	-	-	B2	4	R > 4.00	S <1.00	S <0.25	S <1.00	R >4.00	S <20.00	R 16.00	S <0.50	not tested	61	1	2010-03-04	61.1726	1	1	38	6	0	0	0
1	0	0	1	1	0	0	0	1	1	0	0	0	2_3	4	1	0	1	0	0	0	0	0	0	2736	CTX-M-15	SHV-type, TEM-type	-	0	1	R >128.00	S <1.00	S <1.00	R >16.00	R >4.00	R >320.00	R >64.00	I 4.00	not tested	40.1671	1	2010-03-04	40.1671	1	137	47	7	0	0	0
1	1	0	0	1	0	0	0	0	1	1	0	0	3_4	4	1	0	1	0	0	0	0	0	0	77	CTX-M-32	-	-	A	2	R > 4.00	S <1.00	S <0.25	S <1.00	S <0.25	R >320.00	R 4.00	S <0.50	not tested	78	0	2010-03-07	78.6822	1	2	2	7	0	0	1
1	1	0	1	1	0	0	0	1	0	0	0	0	2	3	0	3	1	0	0	0	0	0	0	4703	TEM-52	-	-	D	5	R > 4.00	S <1.00	S <0.25	R >16.00	R >4.00	R >320.00	R 8.00	S <0.50	not tested	73	0	2010-03-08	73.4438	1	196	28	8	0	0	0
1	1	0	0	1	0	0	1	0	0	0	0	0	1	1	0	4	1	0	0	0	0	0	0	0	CTX-M-15	-	-	B2	4	R 64.00	S <1.00	S <0.25	S <1.00	R >4.00	R >320.00	R 16.00	S <0.50	not tested	49	1	2010-03-17	49.5644	0	1	11	1	0	0	0
1	0	0	1	0	1	0	0	0	0	0	0	0	0	4	1	0	1	0	0	0	0	0	0	225	CTX-M-15	SHV-type, TEM-type	-	0	1	R > 4.00	S <1.00	S <0.25	S <1.00	S <0.25	S <20.00	R < 1.00	S 1.00	not tested	52.1808	1	2010-03-23	52.1808	1	60	22	8	0	0	0
1	0	0	0	1	0	0	0	0	0	0	0	0	0	1	1	1	1	0	0	0	0	0	0	0	CTX-M-15	SHV-type, TEM-type	-	0	1	R >128.00	S <1.00	S 1.00	R >16.00	R >4.00	R >320.00	R >64.00	S <0.50	not tested	53.463	1	2010-03-25	53.463	0	1	32	10	0	0	0
1	1	0	0	0	0	0	0	0	0	1	0	0	4	2	1	0	0	1	0	0	1	0	0	149	CTX-M-1	TEM-type	-	A	2	R > 4.00	S <1.00	S <0.25	S <1.00	S <0.25	R >320.00	R >64.00	S <0.50	not tested	16	1	2010-03-27	16.5397	1	1	21	5	0	1	0
1	0	0	1	0	1	0	0	0	0	0	0	0	0	3	0	100	0	0	0	0	0	0	0	1057	CTX-M-15	SHV-11, TEM-1	-	0	1	R >128.00	S <1.00	S <0.25	R >16.00	R >4.00	R >320.00	R >64.00	I 4.00	not tested	31.474	1	2010-03-29	31.474	0	49	19	11	0	0	0
1	1	0	1	0	0	0	0	0	0	1	0	0	4	3	1	1	1	0	0	0	0	0	0	0	CTX-M-15	TEM-type	-	D	5	R 16.00	S 0.50	S >2.00	S <1.00	R >4.00	R >320.00	R >64.00	S <0.50	not tested	33	1	2010-04-08	33.0493	1	79	103	4	0	0	0
1	1	0	0	1	0	0	1	0	0	0	0	0	1	2	0	3	1	0	0	0	0	0	0	0	CTX-M-15	TEM-type	-	D	5	R > 4.00	S <1.00	S <0.25	S <1.00	R >4.00	S <20.00	R 4.00	S <0.50	not tested	62	0	2010-04-12	62.7726	0	1	12	3	0	0	0
1	1	0	1	1	0	0	0	1	0	1	0	0	2_4	3	0	2	1	0	0	0	0	0	0	249	CTX-M-14	-	-	D	5	R > 4.00	S <1.00	S <0.25	R >16.00	R >4.00	S <20.00	R < 1.00	S <0.50	not tested	46	1	2010-04-14	46.8822	1	16	18	5	0	0	0
1	1	0	1	1	0	0	0	1	0	0	0	0	2	3	1	0	1	0	0	0	0	0	0	663	CTX-M-15	TEM-type	-	B2	4	R >128.00	S <1.00	S <0.25	S <1.00	R >4.00	R >320.00	R >64.00	S <0.50	not tested	83	0	2010-04-14	83.2575	0	23	6	7	0	0	1
1	1	0	1	0	1	0	0	0	0	0	0	0	0	2	0	18	1	0	0	0	0	0	0	0	CTX-M-1	TEM-type	-	B1	3	R > 4.00	S <1.00	S <0.25	S <1.00	R >4.00	S <20.00	R 16.00	S <0.50	not tested	76	0	2010-05-17	76.4849	0	38	24	5	0	0	0
0	1	0	1	0	1	0	0	0	0	0	0	0	0	1	0	2	1	0	0	0	0	0	0	72	unbekannt	unbekannt	unbekannt	unbekannt	unbekannt	R > 4.00	S <1.00	S <0.25	S <1.00	R >4.00	R >320.00	R < 1.00	S 1.00	not tested	27	0	2010-06-02	27.4356	0	8	16	1	0	1	0
1	0	0	1	0	1	0	0	0	0	0	0	0	0	4	1	0	0	1	0	0	0	0	0	757	SHV-5	TEM-1	-	0	1	R >128.00	S <1.00	S <0.25	S <1.00	S 1.00	R >320.00	R >64.00	S 1.00	not tested	64.8521	1	2010-06-02	64.8521	0	20	14	9	0	1	1
0	1	0	0	0	0	0	0	0	0	1	0	0	4	2	1	1	1	0	0	0	0	0	0	107	unbekannt	unbekannt	unbekannt	unbekannt	unbekannt	R 16.00	S <1.00	S <0.25	S <1.00	R >4.00	R >320.00	R >64.00	not tested	not tested	47	1	2010-06-09	47.5014	0	2	40	1	0	0	1
1	0	0	1	1	0	0	0	1	1	0	0	1	2_3_6	2	0	100	0	0	0	0	0	0	0	597	CTX-M-15	SHV-type, TEM-type	-	0	1	R >128.00	S <1.00	S <0.25	R >16.00	R >4.00	R >320.00	R 16.00	S <0.50	not tested	65.6301	0	2010-06-09	65.6301	1	150	3	7	0	1	1
1	1	1	0	1	0	0	0	0	1	0	0	1	3_6	1	0	6	0	1	0	0	0	0	0	0	-	-	-	B2	4	R > 4.00	S <1.00	S <0.25	S <1.00	S <0.25	R >320.00	R < 1.00	not tested	not tested	20	1	2010-06-10	20.9014	0	1	6	0	0	0	0
1	1	0	1	1	0	0	0	1	0	0	0	0	2	1	0	3	1	0	0	0	0	0	0	0	TEM-52	-	-	B1	3	R > 4.00	S <1.00	S <0.25	S <1.00	R >4.00	R >320.00	R 4.00	S <0.50	not tested	43	1	2010-06-30	43.2658	0	10	16	14	0	0	0
1	1	1	1	1	0	0	0	0	1	0	0	0	0	3	1	0	1	0	0	0	0	0	0	666	CTX-M-1	TEM-type	-	B2	4	R >128.00	S <1.00	S <1.00	R >16.00	R >4.00	R 160.00	R >64.00	S 1.00	not tested	48	0	2010-07-06	48.7644	0	10	69	8	0	0	0
1	1	0	1	1	0	0	1	0	0	1	0	0	1_4	2	1	1	1	0	0	0	0	0	0	894	CTX-M-15	TEM-181	-	A	2	R >128.00	S <1.00	S <0.25	S <1.00	R >4.00	R >320.00	R >64.00	S <0.50	not tested	79	1	2010-07-08	79.6849	0	33	12	11	1	1	1
1	1	0	0	1	0	0	0	0	0	1	0	0	4	1	1	0	1	0	0	0	0	0	0	0	-	TEM-181	-	B1	3	R 8.00	S <1.00	S <0.25	S <1.00	R >4.00	S <20.00	R >64.00	S <0.50	not tested	49	1	2010-07-12	49.6384	0	1	2	9	0	0	0
1	0	0	0	1	0	0	1	0	0	0	0	0	1	4	1	0	1	0	0	0	0	0	0	0	-	TEM-181	Vitek: ERW.PASE + Impermeabilität	0	1	R >128.00	S <1.00	S <0.25	S <1.00	S <0.25	R >320.00	R < 1.00	S 1.00	not tested	67.5671	1	2010-07-16	67.5671	0	1	21	2	0	0	0
1	1	0	0	0	0	0	0	0	0	1	0	0	4	1	0	5	0	1	0	0	0	0	0	0	CTX-M-15	TEM-type	-	D	5	R > 4.00	S <1.00	S <0.25	S <1.00	S 0.50	R >320.00	R >64.00	not tested	not tested	48	1	2010-07-22	48.2904	0	1	5	3	0	0	0
1	1	1	1	0	1	0	0	0	0	0	0	0	0	4	0	2	1	0	0	0	0	0	0	667	CTX-M-15	-	-	B1	3	R > 4.00	not tested	S <0.25	R >16.00	R >4.00	R >320.00	R >64.00	S <0.50	not tested	60	1	2010-07-22	60.4137	1	25	29	10	0	1	1
0	0	0	1	0	1	0	0	0	0	0	0	0	0	4	1	0	0	0	1	0	0	0	0	989	unbekannt	unbekannt	unbekannt	unbekannt	unbekannt	R >128.00	S<1.00	S<1.00	R >16.00	R >4.00	R >320.00	R >64.00	S <0.50	not tested	71.137	1	2010-07-22	71.137	1	52	8	9	0	0	0
1	0	0	1	1	0	0	1	1	1	0	0	0	1_2_3	4	1	0	1	0	0	0	0	0	0	3965	CTX-M-15	SHV-type, TEM-type	-	0	1	R 32.00	S <1.00	S <0.25	R >16.00	R >4.00	R >320.00	R >64.00	S 2.00	not tested	26.5479	0	2010-07-22	26.5479	1	182	108	4	0	0	1
1	0	0	0	0	1	0	0	0	0	0	0	0	0	3	1	0	1	0	0	0	0	0	0	599	SHV-5	TEM-1	-	0	1	R 8.00	S <1.00	S <0.25	S <1.00	R 2.00	I 40.00	R >64.00	S 2.00	not tested	74.3589	1	2010-07-23	74.3589	0	1	25	8	0	0	0
1	1	0	1	1	0	0	0	0	1	1	0	0	3_4	2	0	100	0	0	0	0	0	0	0	1737	CTX-M-15	TEM-type	-	A	2	R > 4.00	S <1.00	S <0.25	S <1.00	R >4.00	R >320.00	R 16.00	S 1.00	not tested	57	1	2010-07-24	57.6274	0	61	45	7	0	0	0
1	1	0	0	1	0	0	1	0	0	0	0	0	1	1	1	1	1	0	0	0	1	0	0	0	CTX-M-15	-	-	D	5	R >128.00	S <1.00	S <0.25	S <1.00	R >4.00	R >320.00	R >64.00	S <0.50	S 0.25	67	1	2010-07-25	67.2959	0	1	38	4	0	0	0
1	0	0	1	1	0	0	0	1	0	0	0	0	2	4	0	2	1	0	0	0	0	0	0	2604	CTX-M-15	SHV-type, TEM-type	-	0	1	R >128.00	S <1.00	S 1.00	R >16.00	R >4.00	I 40.00	R >64.00	S 1.00	R 4.00	79.2658	1	2010-07-26	79.2658	1	110	13	6	0	1	0
1	0	1	1	1	0	0	0	0	0	0	0	0	0	3	1	0	0	0	1	0	0	0	0	666	CTX-M-15	SHV-type, TEM-type	-	0	1	R >128.00	S <1.00	S <1.00	R >16.00	R >4.00	R 160.00	R >64.00	S 1.00	not tested	48.8438	0	2010-08-04	48.8438	0	39	40	8	0	0	0
1	0	0	0	1	0	0	1	0	0	0	0	0	1	2	1	0	0	1	0	0	0	0	0	0	CTX-M-14	-	-	0	1	R > 4.00	S <1.00	S <0.25	S <1.00	S <0.25	S <20.00	R < 1.00	S <0.50	not tested	44.4603	1	2010-08-07	44.4603	0	1	6	1	0	0	0
1	0	0	1	0	1	0	0	0	0	0	0	0	0	1	1	0	1	0	0	0	0	0	0	2318	CTX-M-15	SHV-type, TEM-type	-	0	1	R >128.00	S <1.00	S 1.00	R >16.00	R >4.00	R 80.00	R >64.00	S 1.00	not tested	63.7562	1	2010-08-31	63.7562	0	237	41	7	0	0	0
1	1	0	0	1	0	0	1	0	0	0	0	0	1	2	0	2	1	0	0	0	0	0	0	0	CTX-M-15	SHV-type, TEM-type	-	B2	4	R 8.00	S <1.00	S <0.25	I 4.00	R >4.00	S <20.00	R 16.00	S <0.50	not tested	72	0	2010-09-14	72.8986	0	1	9	6	0	0	0
1	1	0	0	1	0	0	0	1	0	0	0	0	2	2	0	4	1	0	0	0	0	0	0	0	CTX-M-15	TEM-type	-	D	5	R 32.00	S <1.00	S <0.25	S <1.00	R >4.00	S <20.00	R 4.00	S <0.50	not tested	61	0	2010-09-16	62	0	1	12	3	0	0	0
1	0	1	1	0	1	0	0	0	0	0	0	0	0	1	1	0	1	0	0	0	0	0	0	0	CTX-M-15	SHV-type, TEM-type	-	0	1	R >128.00	S <1.00	S <1.00	R >16.00	R >4.00	I 40.00	R >64.00	S 1.00	not tested	64.6137	1	2010-09-20	64.6137	0	26	14	5	0	0	0
1	0	0	0	0	1	0	0	0	0	0	0	0	0	1	0	6	0	0	0	0	0	0	1	0	CTX-M-15	SHV-type, TEM-type	-	0	1	S 32.00	S <1.00	S <0.25	S <1.00	R >4.00	S <20.00	R >64.00	S <0.50	not tested	83.9233	0	2010-09-27	83.9233	0	1	8	9	0	0	0
1	0	0	0	0	1	0	0	0	0	0	0	0	0	1	0	100	0	0	0	0	0	0	0	0	SHV-2	-	-	0	1	R 8.00	S <1.00	S <0.25	R >16.00	R >4.00	R >320.00	R 4.00	S 2.00	not tested	76.7479	1	2010-10-01	76.7479	0	3	8	15	0	0	0
1	1	0	0	0	1	0	0	0	0	0	0	0	0	2	0	4	1	0	0	0	0	0	0	0	CTX-M-15	-	-	D	5	R 8.00	S <1.00	S <0.25	R >16.00	R >4.00	R >320.00	R >64.00	S <0.50	not tested	15	0	2010-10-13	15.0986	0	1	12	2	0	0	0
1	1	0	1	1	0	0	0	1	0	1	0	0	2_4	2	1	0	0	1	0	0	0	0	0	310	CTX-M-1	TEM-type	-	B2	4	R >128.00	S <1.00	S <0.25	S <1.00	S <0.25	R >320.00	R < 1.00	S <0.50	not tested	55	0	2010-10-14	55.9918	0	18	69	13	0	0	0
1	1	1	0	0	0	0	0	0	0	1	0	0	4	2	0	3	1	0	0	0	0	0	0	0	-	-	CMY	D	5	R > 4.00	S <1.00	S <0.25	S <1.00	S <0.25	S <20.00	R 8.00	S <0.50	not tested	73	1	2010-10-17	73.1699	0	1	46	11	0	0	1
0	1	0	1	0	1	0	0	0	0	0	0	0	0	3	1	0	1	0	0	0	0	0	0	123	unbekannt	unbekannt	unbekannt	unbekannt	unbekannt	R > 4.00	S <1.00	S <0.25	S <1.00	R >4.00	S <20.00	R 16.00	S <0.50	not tested	0	1	2010-10-19	0.0136986	0	6	58	0	0	0	0
1	0	0	1	1	0	0	0	1	0	0	0	0	2	4	0	3	1	0	0	0	0	0	0	3272	CTX-M-15	SHV-type, TEM-type	-	0	1	R >128.00	S <1.00	S 1.00	R >16.00	R >4.00	I 40.00	R >64.00	S 1.00	not tested	46.1753	1	2010-10-19	46.1753	0	76	64	3	0	0	0
1	1	1	1	0	0	0	0	0	0	1	0	0	4	2	0	6	1	0	0	0	0	0	0	0	CTX-M-1	TEM-type	-	A	2	R > 4.00	S <1.00	S <0.25	S <1.00	R >4.00	R >320.00	R 4.00	S <0.50	not tested	29	1	2010-10-23	29.0959	0	18	48	1	0	0	0
0	1	0	1	0	0	0	0	0	0	1	0	0	4	2	1	0	1	0	0	0	0	0	0	1091	unbekannt	unbekannt	unbekannt	unbekannt	unbekannt	R > 4.00	S <1.00	S <0.25	R >16.00	R >4.00	S <20.00	R 4.00	S <0.50	not tested	58	1	2010-11-18	58.8	1	25	70	10	0	1	1
1	0	1	0	0	1	0	0	0	0	0	0	0	0	3	1	0	1	0	0	0	0	0	0	0	CTX-M-15	SHV-type, TEM-type	-	0	1	R > 4.00	S <1.00	S <0.25	R >16.00	S <0.25	R >320.00	R 4.00	S <0.50	not tested	83.5178	1	2010-11-19	83.5178	0	2	0	4	0	0	0
1	1	1	1	1	0	0	1	0	0	0	0	0	1	2	0	4	1	0	0	0	0	0	0	0	CTX-M-15	-	-	D	5	R 8.00	S <1.00	S <0.25	R >16.00	R >4.00	R >320.00	R >64.00	not tested	not tested	75	0	2010-11-20	75.2274	1	20	7	13	0	0	0
1	1	0	1	0	1	0	0	0	0	0	0	0	0	2	0	100	0	0	0	0	0	0	0	0	CTX-M-15	TEM-type	-	B2	4	R > 4.00	S <1.00	S <0.25	R >16.00	S 0.50	R >320.00	R 4.00	S <0.50	not tested	0.0164384	1	2010-11-23	0.0164384	0	7	43	0	0	0	0
1	1	0	0	1	0	0	1	0	0	0	0	0	1	2	0	4	0	1	0	0	0	0	0	0	SHV-12	TEM-1	-	B1	3	R > 4.00	S <1.00	S <0.25	S <1.00	S <0.25	S <20.00	R 16.00	S <0.50	not tested	60	1	2010-11-29	60.4986	0	1	9	5	0	0	0
1	1	0	0	1	0	0	1	0	0	0	0	0	1	2	0	3	0	1	0	0	0	0	0	0	CTX-M-1	TEM-type	-	D	5	R > 4.00	S <1.00	S <0.25	S <1.00	S <0.25	R >320.00	R < 1.00	S <0.50	not tested	56	0	2010-12-05	56.2466	0	1	8	1	0	0	0
1	1	0	0	0	0	0	0	0	0	1	0	0	4	2	0	3	0	1	0	0	0	0	0	0	CTX-M-1	-	-	A	2	R > 4.00	S <1.00	S <0.25	S <1.00	S <0.25	R >320.00	R < 1.00	S <0.50	not tested	74	1	2010-12-06	74.674	0	2	10	12	0	0	0
1	1	0	0	1	0	0	1	0	0	0	0	0	1	1	1	1	0	1	0	1	0	0	0	0	CTX-M-1	TEM-type	-	A	2	R > 4.00	S <1.00	S <0.25	S <1.00	S <0.25	R >320.00	R 4.00	S <0.50	not tested	62	0	2010-12-08	62.611	0	2	15	7	0	0	1
1	1	0	0	0	1	0	0	0	0	0	0	0	0	2	0	3	1	0	0	0	0	0	0	0	CTX-M-15	-	-	D	5	S 32.00	S <1.00	S <0.25	R >16.00	R >4.00	R >320.00	R 16.00	S <0.50	not tested	12	0	2010-12-16	12.2219	0	1	14	2	0	0	0
1	1	1	0	0	0	0	0	0	0	1	0	0	4	4	1	0	1	0	0	0	0	0	0	0	CTX-M-15	-	-	B2	4	R >128.00	S <1.00	not tested	R >16.00	R >4.00	R >320.00	R 16.00	S <0.50	not tested	80	0	2010-12-19	80.1918	1	1	1	6	0	0	0
1	1	0	1	0	1	0	0	0	0	0	0	0	0	3	1	0	1	0	0	0	0	0	0	240	CTX-M-15	-	-	B2	4	R >128.00	S <1.00	S <0.25	I 2.00	R >4.00	R >320.00	I <1.00	S <0.50	not tested	67	1	2010-12-30	67.3918	1	4	10	4	0	0	0
1	1	0	1	0	0	0	0	0	0	1	0	0	4	2	1	1	1	0	0	0	0	0	0	0	CTX-M-15	-	-	B1	3	R >128.00	S <1.00	S <0.25	R >16.00	R >4.00	R >320.00	R >64.00	S <0.50	not tested	62	0	2011-01-03	62.2603	0	41	25	11	0	1	0
1	0	0	1	1	0	0	1	0	1	0	0	0	1_3	2	0	100	0	0	0	0	0	0	0	0	CTX-M-15	SHV-1, TEM-1	-	0	1	R >128.00	S <1.00	S 1.00	R >16.00	R >4.00	I 40.00	R >64.00	S 2.00	not tested	66.4767	1	2011-01-03	66.4767	0	55	11	6	0	0	0
1	1	0	0	1	0	0	1	0	0	0	0	0	1	2	0	3	1	0	0	0	0	0	0	0	CTX-M-15	-	-	B2	4	R 64.00	S <1.00	S <0.25	R >16.00	R >4.00	R >320.00	R 16.00	S <0.50	not tested	48	0	2011-01-08	48.463	0	1	10	3	0	0	0
1	1	0	0	1	0	0	1	0	0	0	0	0	1	1	0	100	0	0	0	0	0	0	0	0	CTX-M-1	-	-	B1	3	R > 4.00	S <1.00	S <0.25	S <1.00	S <0.25	R >320.00	R < 1.00	S <0.50	not tested	80	0	2011-01-16	80.8466	0	2	1	8	0	0	0
1	1	1	1	1	0	0	0	0	0	0	0	1	6	3	1	0	1	0	0	0	0	0	0	66	CTX-M-14	-	-	B2	4	R > 4.00	S <1.00	S <0.25	S <1.00	R >4.00	R >320.00	R 4.00	S <0.50	not tested	57	0	2011-02-07	57.5808	0	56	43	4	0	0	1
1	0	0	1	0	1	0	0	0	0	0	0	0	0	4	1	0	1	1	0	0	0	0	0	306	SHV-5	TEM-1	-	0	1	R >128.00	S <1.00	S <0.25	S <1.00	S 1.00	R >320.00	R >64.00	S 1.00	not tested	82.3781	1	2011-02-25	82.3781	1	13	1	13	1	1	1
1	0	1	1	1	0	0	0	1	0	0	0	0	2	4	1	0	1	0	1	0	0	0	0	1708	SHV-5	TEM-1	-	0	1	R >128.00	S<1.00	S<1.00	R 4.00	R >4.00	R >320.00	R >64.00	S 2.00	not tested	49.5836	1	2011-02-25	49.5836	0	34	52	4	1	0	0
1	0	0	1	1	0	0	0	1	0	0	0	0	2	2	1	0	1	0	0	0	0	0	0	1811	CTX-M-15	SHV-type, TEM-type	-	0	1	R >128.00	S <1.00	S <0.25	R >16.00	R >4.00	R >320.00	R >64.00	S 2.00	not tested	75.9753	1	2011-02-28	75.9753	0	62	52	11	0	1	0
1	0	0	1	1	0	0	0	0	0	1	0	0	4	4	1	0	1	0	0	0	0	0	0	1038	SHV-5	-	-	0	1	R >128.00	S <1.00	S <0.25	S <1.00	R >4.00	R >320.00	R >64.00	R >8.00	not tested	68.6548	1	2011-03-06	68.6548	0	39	65	7	0	0	0
1	1	0	1	0	1	0	0	0	0	0	0	0	0	1	0	4	0	1	0	0	0	0	0	0	CTX-M-1	TEM-type	-	D	5	R > 4.00	S <1.00	S <0.25	S <1.00	S <0.25	R >320.00	R 2.00	S <0.50	not tested	63	1	2011-03-09	63.4329	0	17	9	3	0	0	0
0	0	0	1	0	0	0	0	0	0	1	0	0	4	4	0	100	0	0	0	0	0	0	0	655	unbekannt	unbekannt	unbekannt	unbekannt	unbekannt	R >128.00	S <1.00	S <0.25	S <1.00	S 1.00	R >320.00	R >64.00	S 1.00	not tested	49.5041	1	2011-03-12	49.5041	0	40	14	4	0	1	0
1	1	0	0	0	1	0	0	0	0	0	0	0	0	1	1	0	1	0	0	0	0	0	0	0	CTX-M-1	TEM-type	-	A	2	R > 4.00	S <1.00	S <0.25	S <1.00	S <0.25	S <20.00	R < 1.00	S <0.50	not tested	49	1	2011-03-17	49.9616	1	2	2	10	0	0	0
1	1	0	0	0	1	0	0	0	0	0	0	0	0	1	0	3	1	0	0	0	0	0	0	0	CTX-M-15	-	-	D	5	R > 4.00	S <1.00	S <0.25	S <1.00	R >4.00	I 40.00	R 4.00	S <0.50	not tested	52	1	2011-03-18	52.7616	0	3	7	2	0	0	0
1	0	0	1	0	1	0	0	0	0	0	0	0	0	4	0	100	0	0	0	0	0	0	0	594	CTX-M-15	SHV-11, TEM-1	-	0	1	R >128.00	S <1.00	S <0.25	R >16.00	R >4.00	R >320.00	R >64.00	S 2.00	not tested	77.526	1	2011-03-21	77.526	1	25	1	6	0	0	0
1	0	0	1	1	0	0	0	1	0	0	0	0	2	2	1	0	1	0	0	0	0	0	0	449	SHV-5	TEM-1	-	0	1	R >128.00	S <1.00	S <0.25	S <1.00	R 2.00	R >320.00	R >64.00	S 1.00	not tested	72.4548	1	2011-03-28	72.4548	0	13	30	6	0	0	0
1	0	0	1	1	0	0	0	0	0	0	0	0	0	4	1	0	1	0	0	0	0	0	0	1774	SHV-5	-	-	0	1	R 16.00	S <1.00	S <0.25	R 4.00	S 1.00	R >320.00	R >64.00	S 2.00	not tested	76.0466	1	2011-03-28	76.0466	0	13	65	8	0	0	0
0	1	0	0	1	0	0	1	0	0	0	0	0	1	2	1	0	1	1	0	0	0	0	0	0	unbekannt	unbekannt	unbekannt	unbekannt	unbekannt	R 64.00	S <1.00	S <0.25	S <1.00	S <0.25	R >320.00	R 4.00	S <0.50	not tested	69	0	2011-03-29	69.4521	0	1	16	2	0	0	0
1	1	0	1	0	1	0	0	0	0	0	0	0	0	2	1	1	1	0	0	0	0	0	0	0	CTX-M-1	TEM-type	-	A	2	R > 4.00	S <1.00	S <0.25	S <1.00	R >4.00	R >320.00	R < 1.00	S <0.50	not tested	18	1	2011-04-02	19.0082	0	55	16	2	0	0	0
1	1	0	1	1	0	0	0	1	0	1	0	0	2_4	4	1	0	1	0	0	0	0	0	0	657	CTX-M-15	-	-	D	5	R >128.00	S <1.00	S <0.25	R >16.00	R >4.00	R >320.00	R >64.00	S <0.50	not tested	61	1	2011-04-07	61.0767	1	32	49	11	0	1	1
1	1	1	0	1	0	0	1	1	0	0	0	0	1_2	2	1	0	1	0	0	0	0	0	0	0	CTX-M-15	-	-	B2	4	R 16.00	S <1.00	S <0.25	S <1.00	R >4.00	R >320.00	R 2.00	S <0.50	not tested	57	1	2011-04-28	57.8137	0	2	0	4	0	0	0
1	1	0	1	0	0	0	0	0	0	1	0	0	4	2	0	2	1	0	0	0	0	0	0	0	CTX-M-2/97	TEM-type	-	A	2	R > 4.00	S <1.00	S <0.25	R 8.00	R >4.00	R >320.00	R 4.00	S <0.50	not tested	60	0	2011-05-11	60.2877	0	16	37	5	0	0	0
1	1	0	1	1	0	0	1	0	0	0	0	0	1	1	0	100	0	0	0	0	0	0	0	0	CTX-M-14	-	-	B2	4	R > 4.00	S <1.00	S <0.25	S <1.00	R >4.00	R >320.00	R 4.00	S <0.50	not tested	90	0	2011-05-12	90.7178	0	6	1	9	0	0	0
1	1	1	1	1	0	0	1	0	0	0	0	0	1	2	1	0	0	1	0	0	0	0	0	0	CTX-M-14	-	-	D	5	R > 4.00	S <1.00	S <0.25	S <1.00	S <0.25	S <20.00	R < 1.00	S <0.50	not tested	60	1	2011-05-15	60.411	0	6	10	12	0	0	0
1	0	0	1	1	0	0	0	1	0	0	0	1	2_6	4	1	0	1	0	0	0	0	0	0	1902	SHV-5	TEM-1	-	0	1	R > 4.00	S <1.00	S <0.25	S <1.00	R 2.00	R >320.00	R >64.00	S 1.00	not tested	52.7589	1	2011-05-16	52.7589	1	83	12	16	0	1	0
1	1	0	1	0	1	0	0	0	0	0	0	0	0	2	0	4	1	0	0	0	0	0	0	0	CTX-M-2/97	TEM-type	-	A	2	R >128.00	S <1.00	S <0.25	R >16.00	R >4.00	R >320.00	R 16.00	S <0.50	not tested	58	1	2011-05-17	58.2877	0	5	14	9	0	0	0
1	1	0	0	1	0	0	1	0	0	0	0	0	1	1	0	4	0	1	0	0	0	0	0	0	CTX-M-1	-	-	A	2	R > 4.00	S <1.00	S <0.25	S <1.00	S <0.25	R >320.00	R < 1.00	S <0.50	not tested	78	0	2011-05-23	78.8932	0	1	4	5	0	0	0
1	0	0	1	0	0	0	0	0	0	1	0	0	4	3	1	1	1	0	0	0	0	0	0	753	SHV-5	TEM-181	-	0	1	R >128.00	S <1.00	S <0.25	S <1.00	R 2.00	R >320.00	R >64.00	S 1.00	not tested	80.9945	1	2011-06-08	80.9945	1	35	3	6	0	0	0
1	1	0	0	1	0	1	0	0	0	0	1	0	5Cholangitis	2	0	2	1	0	0	0	0	0	0	0	CTX-M-2	TEM-type	-	A	2	R > 4.00	S <1.00	S <0.25	R >16.00	R >4.00	S <20.00	R 4.00	S <0.50	not tested	70	1	2011-06-09	70.2466	0	3	11	11	0	0	0
1	1	0	0	1	0	0	0	0	1	0	0	0	3	3	0	100	0	0	0	0	0	0	0	32	CTX-M-1	TEM-type	-	A	2	R > 4.00	S <1.00	S <0.25	S <1.00	S <0.25	S <20.00	R < 1.00	S <0.50	not tested	61	1	2011-06-20	61.137	1	1	2	5	0	0	0
1	1	0	1	0	1	0	0	0	0	0	0	0	0	2	1	1	1	0	0	0	0	0	0	0	CTX-M-15	-	-	B2	4	R 32.00	S <1.00	S <0.25	R >16.00	R >4.00	R >320.00	R 16.00	S <0.50	not tested	69	1	2011-06-26	69.3123	0	5	8	4	0	0	0
1	1	0	0	0	1	0	0	0	0	0	0	0	0	2	0	2	1	0	0	0	0	0	0	0	CTX-M-1	TEM-type	-	A	2	R > 4.00	S <1.00	S <0.25	S <1.00	R >4.00	R >320.00	R < 1.00	S <0.50	not tested	23	1	2011-06-28	23.5918	0	1	13	2	0	0	0
1	0	0	0	1	0	0	0	1	0	1	0	0	2_4	4	1	0	1	0	0	0	0	0	0	1217	CTX-M-55	SHV-type, TEM-type	-	0	1	R >128.00	S <1.00	S 1.00	R >16.00	R >4.00	R 80.00	R >64.00	I 4.00	not tested	74.6986	0	2011-07-02	74.6986	0	1	51	4	0	0	0
1	1	0	0	1	0	0	1	0	0	0	0	0	1	2	0	2	1	0	0	0	0	0	0	0	CTX-M-1	-	-	D	5	R > 4.00	S <1.00	S <0.25	S <1.00	R >4.00	R >320.00	R < 1.00	S <0.50	not tested	76	0	2011-07-02	76.074	0	2	9	8	0	0	1
1	1	1	1	1	0	1	0	0	0	0	1	0	5_Cholezystitis	4	1	0	1	0	0	0	0	0	0	0	CTX-M-14	-	-	B2	4	R > 4.00	S <1.00	S <0.25	S <1.00	R >4.00	R >320.00	R 4.00	S <0.50	not tested	73	0	2011-07-03	73.0521	0	4	8	6	0	0	0
1	1	0	1	1	0	0	0	0	1	1	0	0	3_4	4	0	3	1	0	0	0	0	0	0	1354	CTX-M-1	-	-	A	2	R > 4.00	S <1.00	S <0.25	S <1.00	R >4.00	R >320.00	R 4.00	S <0.50	not tested	61	1	2011-07-14	61.2082	1	51	12	16	0	1	0
0	1	1	1	0	1	0	0	0	0	0	0	0	0	1	1	1	1	0	1	0	0	0	0	0	unbekannt	unbekannt	unbekannt	unbekannt	unbekannt	R > 4.00	S <1.00	S <0.25	S <1.00	S <0.25	R >320.00	R 2.00	S <0.50	not tested	78	1	2011-07-15	78.2411	0	5	11	11	0	0	0
1	1	0	0	1	0	0	0	1	0	1	0	0	2_4	3	0	6	1	0	0	0	0	0	0	0	CTX-M-14	TEM-type	-	D	5	R > 4.00	S <1.00	S <0.25	S <1.00	S <0.25	R >320.00	R < 1.00	S <0.50	not tested	51	1	2011-07-21	51.4521	0	1	27	4	0	0	0
1	1	0	1	1	0	0	0	1	0	1	0	0	2_4	2	0	3	1	0	0	0	0	0	0	1019	CTX-M-15	-	-	B2	4	R 64.00	S <1.00	S <0.25	R >16.00	R >4.00	R >320.00	R 16.00	S <0.50	not tested	60	1	2011-07-29	60.4055	1	33	19	7	0	0	0
1	0	0	1	1	0	0	1	1	0	0	0	0	1_2	2	0	2	1	0	0	0	0	0	0	1069	SHV-5	TEM-1	-	0	1	R >128.00	S <1.00	S <0.25	R 8.00	R >4.00	R >320.00	R 16.00	I 4.00	not tested	63.4247	1	2011-08-07	63.4247	0	55	44	5	0	0	0
1	1	0	1	1	0	1	0	0	0	0	1	0	5Cholezystitis	1	0	100	0	0	0	0	0	0	0	0	CTX-M-15	TEM-type	-	B1	3	R 8.00	S <1.00	S <0.25	S <1.00	R >4.00	R >320.00	R 16.00	S 2.00	not tested	35	0	2011-08-12	35.4603	0	5	8	0	0	0	0
1	1	0	1	0	1	0	0	0	0	0	0	0	0	2	0	3	1	0	0	0	0	0	0	0	CTX-M-1	TEM-type	-	B2	4	R >128.00	S <1.00	S <0.25	R >16.00	S 0,50	S <20.00	S < 1.00	S <0.50	not tested	72	1	2011-08-21	72.4356	0	14	12	6	0	0	0
0	1	0	0	1	0	0	1	0	0	0	0	0	1	2	0	3	0	0	0	0	0	1	0	0	unbekannt	unbekannt	unbekannt	unbekannt	unbekannt	R >128.00	S <1.00	S <0.25	I 2.00	R >4.00	R >320.00	R < 1.00	S <0.50	not tested	87	1	2011-08-23	87.5863	0	1	16	9	0	0	0
1	1	0	1	0	0	0	0	0	0	1	0	0	4	1	1	0	1	0	0	0	0	0	0	1290	CTX-M-1	-	-	B1	3	R > 4.00	S <1.00	S <0.25	S <1.00	R >4.00	R >320.00	R 16.00	S 1.00	not tested	81	1	2011-08-25	81.2849	0	25	36	6	0	0	0
1	1	0	0	0	1	0	0	0	0	0	0	0	0	1	0	100	0	0	0	0	0	0	0	0	CTX-M-15	-	-	A	2	R > 4.00	S <1.00	S <0.25	S <1.00	R >4.00	S <20.00	R >64.00	S <0.50	not tested	82	0	2011-08-31	83.0411	0	1	6	9	0	1	0
1	1	0	1	1	0	0	1	0	0	0	0	0	1	3	1	0	0	1	0	0	0	0	0	5	CTX-M-14	-	-	B2	4	R > 4.00	S <1.00	S <0.25	I 4.00	S 1.00	R >320.00	R < 1.00	S <0.50	not tested	54	1	2011-09-11	54.5945	0	6	12	5	0	1	1
1	0	0	0	0	1	0	0	0	0	0	0	0	0	2	0	100	0	0	0	0	0	0	0	0	SHV-5	TEM-181	-	0	1	R > 4.00	S <1.00	S <0.25	S <1.00	R 2.00	R >320.00	R >64.00	S 1.00	not tested	75.2685	1	2011-09-18	75.2685	0	1	6	7	0	0	0
1	1	1	0	1	0	0	1	0	0	0	0	0	1	1	1	0	1	0	0	0	0	0	0	0	CTX-M-1	-	-	A	2	R > 4.00	S <1.00	S <0.25	S <1.00	S <0.25	R >320.00	R < 1.00	not tested	not tested	72	0	2011-09-24	72.1589	0	1	10	3	0	0	0
1	1	0	0	1	0	0	1	0	0	0	0	0	1	2	1	0	1	0	0	0	0	0	0	0	CTX-M-15	-	-	A	2	R 64.00	S <1.00	S <0.25	S <1.00	R >4.00	R >320.00	R 16.00	S <0.50	not tested	57	0	2011-09-29	57.6411	0	2	8	3	0	0	1
1	1	0	1	1	0	0	0	0	1	0	0	0	3	3	0	100	0	0	0	0	0	0	0	777	CTX-M-1	TEM-type	-	A	2	R >128.00	S <1.00	S <0.25	S <1.00	R >4.00	R >320.00	R 4.00	S 2.00	not tested	57	1	2011-10-03	57.2027	0	35	25	7	0	1	1
1	1	0	1	1	0	0	1	0	0	0	0	0	1	1	1	0	1	0	0	0	0	0	0	0	CTX-M-15	TEM-type	-	B2	4	R >128.00	S <1.00	S <0.25	R >16.00	S 1.00	I 40.00	R 4.00	S <0.50	not tested	64	1	2011-10-07	64.3123	0	44	10	4	0	0	1
1	0	1	0	0	1	0	0	0	0	0	0	0	0	1	0	100	0	0	0	0	0	0	0	0	CTX-M-15	SHV-type	-	0	1	R 16.00	S <1.00	S <0.25	S <1.00	S <0.25	S <20.00	R 16.00	S <0.50	not tested	63.811	0	2011-10-08	63.811	0	1	17	10	0	0	0
1	0	0	1	0	1	0	0	0	0	0	0	0	0	4	1	0	1	0	0	0	0	0	0	759	CTX-M-15	SHV-type	-	0	1	R 8.00	S <1.00	S <0.25	S <1.00	R >4.00	R >320.00	R >64.00	S 1.00	not tested	70.5507	1	2011-10-15	70.5507	1	15	18	5	0	0	0
1	1	0	0	1	0	1	0	0	0	0	1	0	5Cholangitis	2	0	3	0	1	0	0	0	0	0	0	CTX-M-14	-	-	D	5	R > 4.00	S <1.00	S <0.25	S <1.00	S <0.25	S <20.00	R 4.00	S <0.50	not tested	64	0	2011-10-16	64.6	0	1	3	5	0	0	0
1	1	0	1	1	0	0	0	0	0	1	0	0	4	3	1	0	1	0	0	0	0	0	0	0	CTX-M-15	TEM-type	-	D	5	R 32.00	S <1.00	S <0.25	R >16.00	R >4.00	R >320.00	R 16.00	S <0.50	not tested	64	1	2011-10-18	64.4082	0	30	30	13	0	0	0
1	0	0	1	1	0	0	0	1	0	1	0	0	2_4	2	0	9	1	0	0	0	0	0	0	1289	SHV-5	-	-	0	1	R 16.00	S <1.00	S <0.25	S <1.00	R >4.00	R >320.00	R >64.00	I 4.00	not tested	85.3151	1	2011-10-21	85.3151	0	62	21	6	0	0	0
1	0	0	0	1	0	0	1	0	0	0	0	0	1	1	0	2	1	0	0	0	0	0	0	0	CTX-M-15	SHV-type, TEM-type	-	0	1	R 8.00	S <1.00	S <0.25	S <1.00	R 2.00	R >320.00	R 16.00	S <0.50	not tested	39.8192	0	2011-11-01	39.8192	0	1	12	2	0	0	0
0	1	0	0	1	0	0	1	0	0	1	0	0	1_4	4	1	0	1	0	0	0	0	0	0	892	unbekannt	unbekannt	unbekannt	unbekannt	unbekannt	R 32.00	S <1.00	S <0.25	R >16.00	R >4.00	S <20.00	R >64.00	S <0.50	not tested	84	1	2011-11-01	84.1041	0	1	37	6	0	0	0
1	1	0	1	1	0	0	0	0	1	1	0	0	3_4	4	0	2	1	0	0	0	0	0	0	361	CTX-M-1	-	-	D	5	R > 4.00	S <1.00	S <0.25	S <1.00	S <0.25	R >320.00	R < 1.00	S <0.50	not tested	51	1	2011-11-05	51.2329	1	6	17	4	0	0	0
1	1	1	1	1	0	0	0	1	0	1	0	0	2_4	2	1	1	0	0	1	0	0	0	0	517	CTX-M-14	TEM-type	-	B2	4	R > 4.00	S <1.00	S <0.25	S <1.00	R >4.00	S <20.00	R < 1.00	S <0.50	not tested	79.589	1	2011-11-06	79.589	1	27	3	10	0	0	0
1	1	1	1	1	0	0	0	1	0	1	0	0	2_4	2	1	1	0	0	1	0	0	0	0	517	CTX-M-14	TEM-type	-	B2	4	R > 4.00	S <1.00	S <0.25	S <1.00	R >4.00	S <20.00	R < 1.00	S <0.50	not tested	79	1	2011-11-06	79.589	1	27	3	10	0	0	0
0	0	1	0	0	1	0	0	0	0	0	0	0	0	3	1	0	1	0	0	0	0	0	0	0	unbekannt	unbekannt	unbekannt	unbekannt	unbekannt	R >128.00	S <1.00	S <0.25	R Hochresistent	R >4.00	S <20.00	R >64.00	S 2.00	not tested	59.937	0	2011-11-10	59.937	0	1	11	3	0	0	0
1	1	0	1	0	0	0	0	0	0	1	0	0	4	4	0	100	0	0	0	0	0	0	0	1142	CTX-M-15	TEM-type	-	A	2	R 8.00	S <1.00	S <0.25	R >16.00	R >4.00	R >320.00	R 16.00	S <0.50	not tested	64	1	2011-11-11	64.2301	1	50	1	12	1	1	1
1	1	0	1	1	0	1	0	0	0	0	1	0	5Cholangitis	2	0	4	1	0	0	0	0	0	0	0	CTX-M-14	TEM-type	-	D	5	R > 4.00	S <1.00	S <0.25	S <1.00	R >4.00	R >320.00	R < 1.00	S <0.50	not tested	53	1	2011-11-12	53.6055	0	4	27	9	0	0	0
1	1	0	0	1	0	1	1	0	0	0	1	0	1_5Meningoenzephalitis	4	1	0	1	0	0	0	0	0	0	143	CTX-M-14	TEM-type	-	B1	3	R > 4.00	S <1.00	S <0.25	S <1.00	R >4.00	R >320.00	R < 1.00	S <0.50	not tested	59	0	2011-11-23	59.6904	0	1	15	3	0	0	0
1	1	0	1	0	1	0	0	0	0	0	0	0	0	1	1	1	1	0	0	0	0	0	0	0	CTX-M-14	TEM-type	-	D	5	R >128.00	S <1.00	S <0.25	R >16.00	S <0.25	R >320.00	R < 1.00	S <0.50	not tested	33	0	2011-11-24	33.2603	0	7	11	0	0	0	0
1	1	0	1	1	0	0	1	0	0	0	0	0	1	1	1	0	1	0	0	0	0	0	0	0	CTX-M-1	TEM-type	-	B2	4	R >128.00	S <1.00	S <0.25	S <1.00	S 0,50	S <20.00	R < 1.00	S <0.50	not tested	55.4045	1	2011-12-01	54.0384	0	19.5993	6	1	0	0	0
1	1	1	0	1	0	0	1	0	0	0	0	0	1	2	1	0	1	0	0	0	0	0	0	0	CTX-M-15	-	-	A	2	R 16.00	S <1.00	S <0.25	R >16.00	R >4.00	R >320.00	R 16.00	S <0.50	not tested	83	1	2011-12-05	83.074	0	2	7	9	0	0	0
1	1	0	1	1	0	0	1	0	0	0	0	0	1	2	1	0	1	0	0	0	0	0	0	0	CTX-M-1	TEM-type	-	B1	3	R > 4.00	S <1.00	S <0.25	S <1.00	S <0.25	R >320.00	R 16.00	S <0.50	not tested	56	1	2011-12-15	56.8986	0	18	6	3	0	0	0
1	1	0	1	1	0	0	0	1	0	0	0	0	2	2	0	100	0	0	0	0	0	0	0	0	CTX-M-15	-	-	A	2	R 64.00	S <1.00	S <0.25	R >16.00	R >4.00	R 80.00	R 16.00	S <0.50	not tested	75	0	2011-12-24	75.1781	0	11	4	9	0	1	0
[truncated: 19 more columns]
